# Supplementary material for: Discovering Native Ant Species with the Potential to Suppress Red Imported Fire Ants
Source: Insects. 2024 Jul 31;15(8):582. doi: 10.3390/insects15080582 (PMC11354274; doi:10.3390/insects15080582)
Supplement: Supplementary file 1 [file insects-15-00582-s001.zip]

Archive with 2 entries (2 files):
- Data S1.xlsx
- Table S1.pdf
