# Supplementary material for: Discovering Native Ant Species with the Potential to Suppress Red Imported Fire Ants
Source: Insects. 2024 Jul 31;15(8):582. doi: 10.3390/insects15080582 (PMC11354274; doi:10.3390/insects15080582)
Supplement: Supplementary file 1 [file insects-15-00582-s001.zip › Data S1.xlsx]

## Sheet: Table 1
Table 1	Scores of aggression interactions
	Monomorium chinense				Nylanderia bourbonica				Iridomyrmex anceps
	Large-sized S. invicta	Medium-sized S. invicta	Small-sized S. invicta		Large-sized S. invicta	Medium-sized S. invicta	Small-sized S. invicta		Large-sized S. invicta	Medium-sized S. invicta	Small-sized S. invicta
	3	3	3		3	4	4		3	3	3
	4	3	1		4	3	3		4	3	2
	4	0	4		4	3	2		3	2	4
	0	3	3		4	4	2		3	3	3
	0	4	0		3	3	2		4	3	4
	2	0	0		4	3	2		4	4	3
	3	3	4		4	2	1		3	3	3
	3	1	0		4	3	1		4	3	3
	2	4	1		4	4	3		4	3	3
	3	4	0		3	3	3		3	3	3
	0	4	1		3	1	3		3	3	3
	1	3	2		3	3	1		3	0	4
	4	4	2		3	2	3		4	3	0
	1	3	3		3	4	3		3	3	3
	1	3	2		3	4	0		4	3	3
	0	4	0		3	2	4		3	2	3
	0	2	1		3	3	4		3	4	3
	4	1	1		3	2	3		3	3	4
	2	4	3		4	2	4		3	4	3
	1	1	0		4	3	3		4	4	4
mean	1.9	2.7	1.55		3.45	2.9	2.55		3.4	2.95	3.05
SE	0.339504	0.308647	0.311828		0.114133	0.190567	0.256238		0.11239	0.198348	0.198348
Statistics method	Mann–Whitney U test

## Sheet: Figure 1
Figure 1A	Number of attacks
	Level 0
	Monomorium chinense			Nylanderia bourbonica			Iridomyrmex anceps
	L	M	S	L	M	S	L	M	S
	3	1	2	3	1	2	5	13	5
	1	2	3	1	1	1	1	13	0
	2	1	0	1	1	3	1	7	3
	2	4	0	4	1	1	5	19	3
	1	0	0	1	1	1	2	18	5
	1	0	0	2	2	1	14	19	0
	2	0	0	5	1	1	1	24	1
	0	0	0	1	1	0	2	25	0
	5	0	0	1	4	0	0	60	5
	2	0	0	0	2	0	1	20	0
	1	0	0	1	1	0	2	14	1
	1	0	0	0	0	0	3	20	3
	0	0	0	0	0	0	0	30	6
	1	0	0	0	0	0	10	16	0
	1	0	0	0	0	0	5	17	1
	4	0	0	0	0	0	10	12	3
	0	0	0	0	0	0	15	5	0
	1	0	0	0	0	0	21	10	10
	0	0	0	0	0	0	18	10	0
	0	0	0	0	0	0	20	0	0
N	20	20	20	20	20	20	20	20	20
mean	1.4	0.4	0.25	1	0.8	0.5	6.8	17.6	2.3
	Level 1
	Monomorium chinense			Nylanderia bourbonica			Iridomyrmex anceps
	L	M	S	L	M	S	L	M	S
	3	4	0	4	1	2	1	1	1
	1	2	1	4	2	3	1	0	3
	2	0	1	5	1	4	2	1	3
	0	0	0	2	1	3	4	6	3
	0	0	0	2	5	2	2	1	1
	2	0	0	4	5	4	3	0	3
	1	0	0	3	0	1	4	8	2
	1	1	0	1	0	1	2	5	2
	1	1	2	4	3	2	1	3	3
	3	2	0	3	2	1	3	2	3
	0	0	1	4	4	5	3	2	1
	1	1	0	2	0	2	2	1	5
	1	2	2	3	5	1	4	0	0
	1	2	1	3	1	2	2	4	1
	2	2	1	3	0	0	0	7	3
	0	2	0	2	3	6	0	3	2
	0	3	1	3	2	3	3	2	2
	1	2	1	4	0	4	2	0	2
	0	1	1	1	1	1	2	0	4
	1	1	0	2	0	6	6	0	1
N	20	20	20	20	20	20	20	20	20
mean	1.05	1.3	0.6	2.95	1.8	2.65	2.35	2.3	2.25
	Level 2
	Monomorium chinense			Nylanderia bourbonica			Iridomyrmex anceps
	L	M	S	L	M	S	L	M	S
	1	3	2	1	3	1	1	2	1
	2	1	1	2	5	1	1	2	0
	1	2	1	3	6	1	1	2	0
	1	1	1	1	1	1	1	2	0
	0	3	0	1	1	2	1	1	0
	0	1	0	1	1	1	1	1	0
	0	4	0	1	1	1	1	1	0
	0	2	0	1	5	4	2	1	0
	0	0	0	1	1	4	0	3	0
	0	0	0	1	1	2	0	4	0
	0	0	0	0	5	1	0	0	0
	0	0	0	0	2	1	0	0	0
	0	0	0	0	1	1	0	0	0
	0	0	0	0	0	0	0	0	0
	0	0	0	0	0	0	0	0	0
	0	0	0	0	0	0	0	0	0
	0	0	0	0	0	0	0	0	0
	0	0	0	0	0	0	0	0	0
	0	0	0	0	0	0	0	0	0
	0	0	0	0	0	0	0	0	0
N	20	20	20	20	20	20	20	20	20
mean	0.25	0.85	0.25	0.65	1.65	1.05	0.45	0.95	0.05
	Level 3
	Monomorium chinense			Nylanderia bourbonica			Iridomyrmex anceps
	L	M	S	L	M	S	L	M	S
	2	2	1	1	4	0	5	3	8
	1	1	1	3	1	1	2	4	5
	1	1	1	1	2	1	4	1	6
	1	1	1	1	4	1	1	5	4
	1	1	1	1	3	1	3	5	5
	0	4	0	1	3	2	4	3	2
	0	2	0	1	1	2	1	2	2
	0	1	0	1	1	1	4	2	6
	0	1	0	1	1	1	4	7	5
	0	3	0	1	2	1	3	2	2
	0	1	0	1	1	1	9	4	6
	0	1	0	2	0	1	3	2	5
	0	3	0	1	0	1	3	1	3
	0	1	0	1	0	0	5	2	2
	0	2	0	5	0	0	3	1	6
	0	0	0	2	0	0	4	5	6
	0	0	0	1	0	0	8	1	0
	0	0	0	2	0	0	0	0	0
	0	0	0	0	0	0	0	0	0
	0	0	0	0	0	0	0	0	0
N	20	20	20	20	20	20	20	20	20
mean	0.3	1.25	0.25	1.35	1.15	0.7	3.3	2.5	3.65
	Level 4
	Monomorium chinense			Nylanderia bourbonica			Iridomyrmex anceps
	L	M	S	L	M	S	L	M	S
	1	1	1	1	1	1	1	4	2
	1	1	4	2	1	1	1	2	2
	1	3	0	1	1	1	1	4	3
	1	2	0	2	1	1	1	1	1
	0	1	0	1	2	1	1	0	0
	0	3	0	1	0	0	1	0	0
	0	1	0	2	0	0	2	0	0
	0	0	0	1	0	0	2	0	0
	0	0	0	2	0	0	0	0	0
	0	0	0	0	0	0	0	0	0
	0	0	0	0	0	0	0	0	0
	0	0	0	0	0	0	0	0	0
	0	0	0	0	0	0	0	0	0
	0	0	0	0	0	0	0	0	0
	0	0	0	0	0	0	0	0	0
	0	0	0	0	0	0	0	0	0
	0	0	0	0	0	0	0	0	0
	0	0	0	0	0	0	0	0	0
	0	0	0	0	0	0	0	0	0
	0	0	0	0	0	0	0	0	0
N	20	20	20	20	20	20	20	20	20
mean	0.2	0.6	0.25	0.65	0.3	0.25	0.5	0.55	0.4
Figure 1B	Average duration
	Level 2
	Monomorium chinense			Nylanderia bourbonica			Iridomyrmex anceps
	L	M	S	L	M	S	L	M	S
	4	7	5	3	9	3	2	19	3
	9	2	2	4	14	2	2	2	0
	4	0	2	6	13	2	6	3	0
	4	8	5	2	2	4	2	3	0
	3	12	0	1	2	7	2	3	0
	0	10	0	2	3	2	6	11	0
	0	2	0	2	5	7	2	10	0
	0	14	0	2	36	11	0	0	0
	0	7	0	2	2	26	0	0	0
	0	0	0	2	3	4	0	0	0
	0	0	0	2	27	2	0	0	0
	0	0	0	0	9	2	0	0	0
	0	0	0	0	5	2	0	0	0
	0	0	0	0	15	0	0	0	0
	0	0	0	0	0	0	0	0	0
	0	0	0	0	0	0	0	0	0
	0	0	0	0	0	0	0	0	0
	0	0	0	0	0	0	0	0	0
	0	0	0	0	0	0	0	0	0
	0	0	0	0	0	0	0	0	0
N	20	20	20	20	20	20	20	20	20
mean	1.2	3.1	0.7	1.4	7.25	3.7	1.1	2.55	0.15
	Level 3
	Monomorium chinense			Nylanderia bourbonica			Iridomyrmex anceps
	L	M	S	L	M	S	L	M	S
	4	6	3	2	14	30	22	14	31
	5	8	3	7	6	2	2	135	88
	1	4	3	1	5	10	5	9	25
	1	10	1	3	14	4	2	20	80
	1	4	3	1	17	6	5	68	17
	0	16	0	1	9	3	5	32	65
	0	8	0	2	182	2	1	67	48
	0	1	0	1	2	3	8	105	31
	0	1	0	1	5	2	9	24	57
	0	21	0	1	2	2	5	11	5
	0	1	0	1	10	5	16	100	37
	0	3	0	2	3	1	10	24	38
	0	3	0	1	0	0	4	5	3
	0	1	0	2	0	0	13	23	24
	0	4	0	7	0	0	4	10	43
	0	0	0	2	0	0	4	77	46
	0	0	0	4	0	0	10	18	0
	0	0	0	3	0	0	0	0	0
	0	0	0	2	0	0	0	0	0
	0	0	0	0	0	0	0	0	0
N	20	20	20	20	20	20	20	20	20
mean	0.6	4.55	0.65	2.2	13.45	3.5	6.25	37.1	31.9
	Level 4
	Monomorium chinense			Nylanderia bourbonica			Iridomyrmex anceps
	L	M	S	L	M	S	L	M	S
	140	6	52	4	10	10	4	49	35
	15	16	15	18	10	164	7	24	23
	1	4	0	4	5	1	1	138	11
	2	3	0	2	11	5	7	0	15
	0	5	0	3	9	140	30	0	60
	0	1	0	2	0	0	1	0	0
	0	9	0	2	0	0	22	0	0
	0	0	0	4	0	0	3	0	0
	0	0	0	50	0	0	0	0	0
	0	0	0	0	0	0	0	0	0
	0	0	0	0	0	0	0	0	0
	0	0	0	0	0	0	0	0	0
	0	0	0	0	0	0	0	0	0
	0	0	0	0	0	0	0	0	0
	0	0	0	0	0	0	0	0	0
	0	0	0	0	0	0	0	0	0
	0	0	0	0	0	0	0	0	0
	0	0	0	0	0	0	0	0	0
	0	0	0	0	0	0	0	0	0
	0	0	0	0	0	0	0	0	0
N	20	20	20	20	20	20	20	20	20
mean	7.9	2.2	3.35	4.45	2.25	16	3.75	10.55	7.2

## Sheet: Figure 2
Figure 2	Time of the first attack
	Monomorium chinense			Nylanderia bourbonica			Iridomyrmex anceps
	L	M	S	L	M	S	L	M	S
	102	43	87	64	19	92	25	66	20
	60	95	177	28	30	89	5	84	25
	76	66	128	2	58	36	30	141	18
	50	12	194	68	58	79	59	16	90
	164	147	95	18	66	63	13	34	49
	116	191	47	12	16	66	26	22	2
	93	43	68	17	102	63	41	124	174
	16	43	200	80	40	21	2	12	30
	255	80	50	16	91	46	2	54	4
	191	32	165	40	44	10	22	20	11
	225	10	82	8	61	51	19	114	14
	170	234	92	15	59	30	100	70	344
	50	15	97	17	41	34	18	38	43
	204	17	115	3	39	257	4	43	8
	134	51		51	23	17	10	19	12
		320		58	40	168	66	28	2
		62		65	30	51	46	43	12
		241		3	39	113	52	6	34
				33	81	17	57	22	2
				69	49		17

## Sheet: Figure 3
Figure 3A	Cumulative mortality of Monomorium chinense and Solenopsis invicta in the group-on-group interaction tests
	1 vs. 1						3 vs. 3						5 vs. 5						10 vs. 10
	12 h		24 h		36 h		12 h		24 h		36 h		12 h		24 h		36 h		12 h		24 h		36 h
	S. invicta	M. chinense	S. invicta	M. chinense	S. invicta	M. chinense	S. invicta	M. chinense	S. invicta	M. chinense	S. invicta	M. chinense	S. invicta	M. chinense	S. invicta	M. chinense	S. invicta	M. chinense	S. invicta	M. chinense	S. invicta	M. chinense	S. invicta	M. chinense
	20	20	30	30	50	40	16.6667	30.303	23.3333	39.3939	33.3333	45.4545	34	14	48	34	60	46	42	23	72	40	80	46
	40	0	40	20	50	30	26.6667	15.1515	40	30.303	53.3333	39.3939	34	24	52	40	64	48	49	19.8113	68	34.9057	80	49.0566
	20	20	30	30	40	30	23.3333	30	43.3333	50	66.6667	60	28	14	56	34	64	42	49	24.5283	68	36.7925	82	45.283
mean	26.6667	13.3333	33.3333	26.6667	46.6667	33.3333	22.2222	25.1515	35.5556	39.899	51.1111	48.2828	32	17.3333	52	36	62.6667	45.3333	46.6667	22.4465	69.3333	37.2327	80.6667	46.7799
SE	6.66667	6.66667	3.33333	3.33333	3.33333	3.33333	2.93972	5.00077	6.1864	5.69163	9.68644	6.11424	2	3.33333	2.3094	2	1.33333	1.76383	2.33333	1.38951	1.33333	1.48699	0.666667	1.15703
Statistics method	Mann–Whitney U test
Figure 3B	Cumulative mortality of Nylanderia bourbonica and Solenopsis invicta in the group-on-group interaction tests
	1 vs. 1						3 vs. 3						5 vs. 5						10 vs. 10
	12 h		24 h		36 h		12 h		24 h		36 h		12 h		24 h		36 h		12 h		24 h		36 h
	S. invicta	N. bourbonica	S. invicta	N. bourbonica	S. invicta	N. bourbonica	S. invicta	N. bourbonica	S. invicta	N. bourbonica	S. invicta	N. bourbonica	S. invicta	N. bourbonica	S. invicta	N. bourbonica	S. invicta	N. bourbonica	S. invicta	N. bourbonica	S. invicta	N. bourbonica	S. invicta	N. bourbonica
	0	10	20	30	30	80	30	29.0323	50	41.9355	53.3333	48.3871	44	36	52	44	62	52	14	39	50	58	53	65
	20	30	20	30	30	60	30	46.6667	43.3333	60	40	53.3333	28	26	46	40	52	44	24	42	57	60	60	69
	20	20	40	40	40	60	26.6667	48.3871	40	61.2903	40	54.8387	48	34	62	48	70	52	21	33	53	55	55	62
mean	13.3333	20	26.6667	33.3333	33.3333	66.6667	28.8889	41.362	44.4444	54.4086	44.4444	52.1864	40	32	53.3333	44	61.3333	49.3333	19.6667	38	53.3333	57.6667	56	65.3333
SE	6.66667	5.7735	6.66667	3.33333	3.33333	6.66667	1.11111	6.18485	2.93972	6.24767	4.44444	1.94871	6.1101	3.05505	4.66667	2.3094	5.20683	2.66667	2.96273	2.64575	2.02759	1.45297	2.08167	2.02759
Statistics method	Mann–Whitney U test
Figure 3C	Cumulative mortality of Iridomyrmex anceps and Solenopsis invicta in the group-on-group interaction tests
	1 vs. 1						3 vs. 3						5 vs. 5						10 vs. 10
	12 h		24 h		36 h		12 h		24 h		36 h		12 h		24 h		36 h		12 h		24 h		36 h
	S. invicta	I. anceps	S. invicta	I. anceps	S. invicta	I. anceps	S. invicta	I. anceps	S. invicta	I. anceps	S. invicta	I. anceps	S. invicta	I. anceps	S. invicta	I. anceps	S. invicta	I. anceps	S. invicta	I. anceps	S. invicta	I. anceps	S. invicta	I. anceps
	0	0	0	10	0	10	10	13.3333	10	16.6667	16.6667	16.6667	0	28	4	44	8	46	3	55	13	69	16	80
	0	0	10	10	10	10	0	16.6667	6.66667	23.3333	10	20	2	38	6	50	10	54	1	38	6	57	10	69
	0	0	10	0	10	0	10	16.6667	10	20	13.3333	23.3333	2	30	6	38	10	44	2	51	9	62	16	69
mean	0	0	6.66667	6.66667	6.66667	6.66667	6.66667	15.5556	8.88889	20	13.3333	20	1.33333	32	5.33333	44	9.33333	48	2	48	9.33333	62.6667	14	72.6667
SE	0	0	3.33333	3.33333	3.33333	3.33333	3.33333	1.11111	1.11111	1.9245	1.9245	1.9245	0.666667	3.05505	0.666667	3.4641	0.666667	3.05505	0.57735	5.1316	2.02759	3.4801	2	3.66667
Statistics method	Mann–Whitney U test

## Sheet: Figure 4
Figure 4A	Cumulative mortality of native ants in the group-on-one interaction tests
	Monomorium chinense												Nylanderia bourbonica									Iridomyrmex anceps
	1 vs. 1			3 vs. 1			5 vs. 1			10 vs. 1			1 vs. 1			3 vs. 1			5 vs. 1			1 vs. 1			3 vs. 1			5 vs. 1
	12 h	24 h	36 h	12 h	24 h	36 h	12 h	24 h	36 h	12 h	24 h	36 h	12 h	24 h	36 h	12 h	24 h	36 h	12 h	24 h	36 h	12 h	24 h	36 h	12 h	24 h	36 h	12 h	24 h	36 h
	20	30	40	13.3333	13.3333	16.6667	8	18	22	4	6	12	10	30	80	0	20	23.3333	2	4	8	0	10	10	6	8	8	4	18	20
	0	20	30	6.66667	6.66667	13.3333	2	12	28	4	7	15	30	30	60	0	10	20	14	22	28	0	10	10	6	8	8	2	16	16
	20	30	30	6.66667	6.66667	10	6	26	42	4	9	19	20	40	60	0	10	16.6667	16	26	36	0	0	0	0	4	4	6	18	20
mean	13.3333	26.6667	33.3333	8.88889	8.88889	13.3333	5.33333	18.6667	30.6667	4	7.33333	15.3333	20	33.3333	66.6667	0	13.3333	20	10.6667	17.3333	24	0	6.66667	6.66667	4	6.66667	6.66667	4	17.3333	18.6667
SE	6.66667	3.33333	3.33333	2.22222	2.22222	1.9245	1.76383	4.05518	5.92546	0	0.881917	2.02759	5.7735	3.33333	6.66667	0	3.33333	1.9245	4.37163	6.76593	8.32666	0	3.33333	3.33333	2	1.33333	1.33333	1.1547	0.666667	1.33333
Statistics method	Mann–Whitney U test
Figure 4B	Cumulative mortality of Solenopsis invicta in the group-on-one interaction tests
	Monomorium chinense												Nylanderia bourbonica									Iridomyrmex anceps
	1 vs. 1			3 vs. 1			5 vs. 1			10 vs. 1			1 vs. 1			3 vs. 1			5 vs. 1			1 vs. 1			3 vs. 1			5 vs. 1
	12 h	24 h	36 h	12 h	24 h	36 h	12 h	24 h	36 h	12 h	24 h	36 h	12 h	24 h	36 h	12 h	24 h	36 h	12 h	24 h	36 h	12 h	24 h	36 h	12 h	24 h	36 h	12 h	24 h	36 h
	20	30	50	70	90	100	20	50	50	10	30	40	0	20	30	10	20	30	60	70	80	0	0	0	0	10	10	0	0	0
	40	40	50	60	70	100	20	40	60	20	30	70	20	20	30	10	10	30	40	70	70	0	10	10	0	10	10	0	10	10
	20	30	40	70	80	100	0	10	30	10	20	70	20	40	40	0	10	20	40	60	70	0	10	10	0	0	0	0	10	10
mean	26.6667	33.3333	46.6667	66.6667	80	100	13.3333	33.3333	46.6667	13.3333	26.6667	60	13.3333	26.6667	33.3333	6.66667	13.3333	26.6667	46.6667	66.6667	73.3333	0	6.66667	6.66667	0	6.66667	6.66667	0	6.66667	6.66667
SE	6.66667	3.33333	3.33333	3.33333	5.7735	0	6.66667	12.0185	8.81917	3.33333	3.33333	10	6.66667	6.66667	3.33333	3.33333	3.33333	3.33333	6.66667	3.33333	3.33333	0	3.33333	3.33333	0	3.33333	3.33333	0	3.33333	3.33333
Statistics method	Mann–Whitney U test

## Sheet: Figure 5
Figure 5A	The average number of native ants trapped per bait
			M. chinense	N. bourbonica	I. anceps	T. caespitumm	O. glaber	Pheidole sp.1	Others
	Woodland	31 Jul 2020	18.4549	3.00429	0.858369	3.00429	32.1888	1.28755	0.858369
		26 Sep 2020	14.1104	19.6319	9.20245	6.13497	1.84049	0.613497	0
		7 Oct 2020	12.0301	43.609	18.797	1.50376	0.75188	0	0
		20Aug 2021	6.50407	54.4715	30.8943	4.87805	0	3.25203	1.62602
		29 Jul 2022	20	36.6667	10	5	20	6.66667	8.33333
									0
	Road green belt	12 Jun 2020	28.7356	0.574713	0	2.29885	0	16.6667	1.14943
		31 Jul 2020	30	5	0	21.6667	15	10	0
		26 Sep 2020	26.3158	12.6316	0	27.3684	1.05263	8.42105	3.15789
		7 Oct 2020	35.2273	7.95455	2.27273	5.68182	1.13636	2.27273	2.27273
		20 Aug 2021	49.1935	22.5806	0	29.0323	0	12.9032	0
		29 Jul 2022	68.8312	11.6883	0	5.19481	7.79221	1.2987	0
									0
	Grassland	16 Sep 2019	7.00758	3.78788	33.5227	0	5.68182	0	0
		7 Oct 2020	18.1579	39.2105	23.3333	7.89474	3.33333	0	0
		24 Oct 2020	33.3333	33.3333	13.3333	6.66667	0	13.3333	0
		20 Aug 2021	18.4921	48.5714	16.3889	8.25397	0	0	0
		29 Jul 2022	33.3333	26.6667	20	13.3333	16.6667	6.66667	0
									0
	Farmland	7 Oct 2020	10	50	20	20	0	0	0
		24 Oct 2020	6.66667	20	16.6667	30	3.33333	0	0
		20 Aug 2021	15.1515	12.1212	1.51515	28.7879	1.51515	1.51515	0
		29 Jul 2022	16.3265	4.08163	0	65.3061	8.16327	6.12245	0
Figure 5B	The percentage of baits that trapped native ants
			M. chinense	N. bourbonica	I. anceps	T. caespitumm	O. glaber	Pheidole sp.1	Others
	Woodland	31 Jul 2020	9.32189	1.40773	0.0472103	2.18884	16.9528	1.78112	0.44206
		26 Sep 2020	1.17178	1.28834	0.754601	0.263804	1.16564	0.00613497	0
		7 Oct 2020	1.90226	7.03759	8	0.075188	0.0075188	0	0
		20Aug 2021	5.37398	32.0163	28.5772	3.95935	0	2.29268	2.26016
		29 Jul 2022	17.25	23.6167	12.9667	11.1667	21.5167	2.46667	11.7167
									0
	Road green belt	12 Jun 2020	41.4598	0.172414	0	2.05747	0	28.7471	1.72414
		31 Jul 2020	8.75	0.7	0	31.8167	11.7167	10.4167	0
		26 Sep 2020	4.03158	0.431579	0	8.22105	0.0105263	1.82105	1.68421
		7 Oct 2020	24.5795	0.454545	0.0454545	0.704545	0.0227273	1.81818	0.0681818
		20 Aug 2021	39.3387	6.99194	0	30.3548	0	15.0323	0
		29 Jul 2022	179.39	7.63636	0	9.15584	6.97403	2.48052	0
									0
	Grassland	16 Sep 2019	19.8596	0.823529	21.8406	0	3.52941	0	0
		7 Oct 2020	4.81579	1.99474	17.35	1.94737	4.66667	0	0
		24 Oct 2020	5.4	1	0.133333	0.2	0	4.93333	0
		20 Aug 2021	14.179	21.5988	11.3889	4.70476	0	0	0
		29 Jul 2022	57.7	16.2333	7.73333	43.0667	13.6667	4.5	0
									0
	Farmland	7 Oct 2020	4.475	15.3	18.35	28.575	0	0	0
		24 Oct 2020	0.266667	1	0.933333	18.7667	0.333333	0	0
		20 Aug 2021	6.45455	1.5303	0.0606061	9.87879	0.378788	1.78788	0
		29 Jul 2022	30.5102	0.367347	0	89.8776	4.34694	4.65306	0

## Sheet: Figure 6
Figure 6A	Seasonal dynamics of native ants coexisting with S. invicta
					Number of baits				Proportion of baits
	Sampling date	Min T.	Max. T.	Total of baits	S. invicta	M. chinense	N. bourbonica	other native ants	RIFA	M. chinense	N. bourbonica	Other native ants
	Feb. 11	9	14	46	0	0	0	0	0	0	0	0
	Feb. 18	10	23	46	30	4	1	1	65.2174	8.69565	2.17391	2.17391
	Feb. 28	6	23	46	23	0	0	0	50	0	0	0
	Mar. 10	12	29	46	36	1	0	2	78.2609	2.17391	0	4.34783
	Mar. 18	9	14	46	27	0	2	0	58.6957	0	4.34783	0
	Mar. 26	8	16	46	40	0	1	4	86.9565	0	2.17391	8.69565
	Apr. 1	12	21	46	39	0	0	4	84.7826	0	0	8.69565
	Apr. 8	9	19	46	39	1	1	2	84.7826	2.17391	2.17391	4.34783
	Apr. 15	16	26	46	37	3	4	8	80.4348	6.52174	8.69565	17.3913
	May 13	16	28	46	37	1	5	2	80.4348	2.17391	10.8696	4.34783
	Jun. 10	24	33	46	37	2	6	2	80.4348	4.34783	13.0435	4.34783
	Jul. 11	24	39	46	35	1	8	2	76.087	2.17391	17.3913	4.34783
	Aug. 11	25	38	46	29	7	8	1	63.0435	15.2174	17.3913	2.17391
	Sep. 11	22	35	46	19	14	2	2	41.3043	30.4348	4.34783	4.34783
	Oct. 6	17	21	46	24	7	10	0	52.1739	15.2174	21.7391	0
	Nov. 5	17	31	46	33	4	6	0	71.7391	8.69565	13.0435	0
	Nov. 29	7	23	46	21	1	3	0	45.6522	2.17391	6.52174	0
	Feb. 18	10	25	46	21	1	1	4	45.6522	2.17391	2.17391	8.69565
Figure 6B	Tthe number of the two native ants (M. chinense and N. bourbonica) in the vials
		2023																	2024
		Feb. 11	Feb. 18	Feb. 28	Mar. 10	Mar. 18	Mar. 26	Apr. 1	Apr. 8	Apr. 15	May 13	June 10	July 11	Aug. 11	Sep. 11	Oct. 6	Nov. 5	Nov. 19	Feb. 18
Number	M. chinense		2		2				3	80	10	30	50	7	70	2	10	1	1
			1							3		12		35	4	2	10
			10							40				12	2	10	15
			45											30	2	3	25
														3	8	2
														20	12	2
														1	7	30
															4
															12
															35
															180
															150
															1
															200
	N. bourbonica		1			2	3		1	2	30	60	20	4	1	20	30	8	12
						4				1	10	30	10	5	30	5	60	1
										4	15	20	20	3		40	20	2
										1	1	2	10	7		18	15
											15	130	3	7		3	10
												60	45	4		18	10
													12	20		5
													50	7		1
																7
																20
Figure 6C	Seasonal dynamics of native ants coexisting with S. invicta
			Number of baits				Proportion of baits
	Sampling date	Total of baits	S. invicta	M. chinense	N. bourbonica	Other native ants	S. invicta	M. chinense	N. bourbonica	Other native ants
	Jun. 10	30	19	1		1	63.3333	3.33333	0	3.33333
	Jul. 11	30	19	1	2		63.3333	3.33333	6.66667	0
	Aug. 11	30	19	0	0	3	63.3333	0	0	10
	Sep. 9	30	10	0	0	4	33.3333	0	0	13.3333
	Oct. 6	30	16	0	5	2	53.3333	0	16.6667	6.66667
	Nov. 5	30	12	0	5	1	40	0	16.6667	3.33333
	Nov. 29	30	13	0	3	0	43.3333	0	10	0
	Dec. 30	30	6	0	0	0	20	0	0	0

## Sheet: Figure 7
Figure 7A	Before control							Figure 7B	2 wk after control							Figure 7C	5 wk after control
colum	No.	S. invicta	M. chinense	N. bourbonica	other native ants			colum	No.	S. invicta	M. chinense	N. bourbonica	other native ants			colum	No.	S. invicta	M. chinense	N. bourbonica	other native ants
A	1	230						A	1							A	1
A	2	210						A	2							A	2
A	3	230						A	3							A	3
A	4	110						A	4							A	4
A	5	120						A	5							A	5		4
A	6	200						A	6							A	6
A	7	250						A	7							A	7
A	8	80						A	8							A	8
A	9	65						A	9							A	9
A	10	67						A	10							A	10
A	11	85						A	11			1				A	11
A	12	65						A	12							A	12
A	13	80						A	13							A	13
A	14	90						A	14		7					A	14			3
A	15	50						A	15		200					A	15
A	16				70			A	16		21	2				A	16		100
A	17			13				A	17			2				A	17
A	18	72						A	18							A	18
A	19	2						A	19							A	19
A	20	11						A	20							A	20
A	21	1	2		4			A	21							A	21				3
A	22	7						A	22							A	22				1
A	23	45						A	23							A	23
A	24	47						A	24							A	24
A	25	12						A	25							A	25
A	26	86						A	26							A	26
A	27	110						A	27							A	27
A	28	100						A	28							A	28
A	29	110						A	29							A	29
A	30	200						A	30							A	30
A	31	230						A	31							A	31
A	32	90						A	32							A	32
A	33	135						A	33							A	33
A	34	200						A	34							A	34
A	35	125						A	35							A	35
A	36	130						A	36							A	36
A	37	90						A	37							A	37
A	38	80						A	38							A	38
A	39	100						A	39							A	39
A	40	110						A	40							A	40
A	41	100						A	41		32					A	41
A	42	120						A	42							A	42
A	43	95						A	43							A	43
A	44	120						A	44							A	44
A	45	100						A	45							A	45
A	46	130						A	46							A	46
A	47	90						A	47							A	47
A	48	80						A	48							A	48
A	49	95						A	49							A	49
A	50	115						A	50		9					A	50
A	51	120						A	51							A	51
A	52	82						A	52							A	52
A	53	95						A	53							A	53
A	54	62						A	54							A	54
A	55	65						A	55							A	55
A	56	130						A	56							A	56
A	57	63						A	57							A	57
A	58	120						A	58							A	58		90
A	59	100						A	59			17				A	59		82
B	1	100						B	1							B	1
B	2	110						B	2							B	2
B	3	100						B	3							B	3
B	4	110						B	4							B	4
B	5	100						B	5							B	5
B	6	110						B	6							B	6
B	7	100						B	7							B	7
B	8	120						B	8							B	8
B	9	100						B	9							B	9
B	10	110						B	10		28					B	10		7
B	11	78						B	11							B	11
B	12	67						B	12							B	12			12
B	13	80						B	13		4					B	13		2
B	14	68						B	14				85			B	14
B	15			1	2			B	15			18				B	15
B	16			3				B	16		110					B	16
B	17		110					B	17		250					B	17
B	18	1						B	18							B	18
B	19		7					B	19		225					B	19		150
B	20		55					B	20		20	1				B	20		40
B	21				72			B	21							B	21		25
B	22	5						B	22							B	22
B	23							B	23							B	23
B	24	68						B	24							B	24
B	25	90						B	25							B	25
B	26	80						B	26							B	26
B	27	100						B	27							B	27
B	28	100						B	28							B	28
B	29	115						B	29							B	29
B	30	100						B	30							B	30
B	31	100						B	31							B	31
B	32	110						B	32							B	32
B	33	120						B	33							B	33
B	34	110						B	34							B	34
B	35				170			B	35			7	3			B	35
B	36	110						B	36							B	36
B	37	115						B	37							B	37
B	38	110						B	38							B	38		5
B	39	120						B	39							B	39
B	40	129						B	40							B	40
B	41	85						B	41							B	41		4
B	42	115						B	42							B	42
B	43	115						B	43							B	43
B	44	155						B	44							B	44
B	45	105						B	45							B	45
B	46	110						B	46							B	46
B	47	115						B	47							B	47
B	48	105						B	48							B	48
B	49	100						B	49							B	49
B	50	90						B	50							B	50
B	51	115						B	51							B	51		2
B	52	100						B	52							B	52
B	53	105						B	53		7					B	53
B	54	90						B	54		90					B	54		150
B	55	85						B	55			9				B	55
B	56	100						B	56		37					B	56
B	57	88						B	57							B	57		100
B	58	80						B	58			5				B	58			4
B	59	115						B	59		5	5				B	59		35	4
C	1	190						C	1							C	1
C	2	155						C	2							C	2
C	3	135						C	3							C	3
C	4	120						C	4		30					C	4		15
C	5	120						C	5							C	5
C	6	230						C	6							C	6
C	7	200						C	7							C	7		7
C	8	130						C	8							C	8
C	9	110						C	9							C	9
C	10	85						C	10		27					C	10		150
C	11	150						C	11							C	11		2
C	12	100						C	12							C	12		5	1
C	13	65						C	13							C	13		250
C	14	100						C	14		95					C	14		5		6
C	15	23						C	15		4	1				C	15
C	16	87						C	16							C	16
C	17		3	1				C	17							C	17
C	18	110						C	18			2				C	18
C	19		15					C	19		18					C	19
C	20							C	20		7					C	20
C	21		5	1				C	21		65					C	21		9
C	22		5					C	22							C	22
C	23	100						C	23		12					C	23		35	1
C	24	120						C	24							C	24		110
C	25	100						C	25							C	25		5
C	26	100						C	26							C	26			2
C	27	120						C	27							C	27		85
C	28	180						C	28							C	28		7
C	29	140						C	29							C	29
C	30	115						C	30							C	30
C	31	150						C	31							C	31		230
C	32	120						C	32							C	32		2
C	33	100						C	33							C	33
C	34	120						C	34							C	34
C	35	115						C	35		4	3				C	35
C	36	130						C	36							C	36
C	37	110						C	37							C	37		1
C	38	85						C	38							C	38
C	39	130						C	39							C	39		3
C	40	130						C	40							C	40
C	41	110						C	41			2				C	41			2
C	42	170						C	42							C	42
C	43	250						C	43							C	43
C	44	120						C	44							C	44
C	45	200						C	45							C	45
C	46	180						C	46							C	46
C	47	100						C	47							C	47
C	48	200						C	48							C	48
C	49	100						C	49							C	49
C	50	145						C	50							C	50
C	51	110						C	51							C	51
C	52	160						C	52							C	52
C	53	120						C	53			2				C	53		80
C	54	105						C	54							C	54		45
C	55	110						C	55							C	55
C	56	130						C	56		110					C	56		130
C	57	100						C	57							C	57
C	58	100						C	58			12				C	58		45
C	59	135						C	59			3				C	59			4
D	1	52						D	1							D	1			2
D	2	32						D	2							D	2				14
D	3							D	3							D	3
D	4	90						D	4							D	4
D	5	60	7					D	5							D	5
D	6	55						D	6							D	6
D	7	51						D	7							D	7
D	8							D	8							D	8
D	9	50						D	9							D	9
D	10	80						D	10							D	10
D	11	15						D	11							D	11
D	12	42						D	12							D	12
D	13	85						D	13							D	13
D	14	17						D	14							D	14
D	15				9			D	15							D	15
D	16	155						D	16							D	16
D	17	125						D	17							D	17
D	18				2			D	18							D	18
D	19	58						D	19							D	19
D	20	85						D	20							D	20
D	21	50						D	21							D	21
D	22	28						D	22							D	22
D	23	8						D	23							D	23
D	24	115						D	24							D	24
D	25							D	25							D	25				13
D	26							D	26							D	26
D	27							D	27							D	27
D	28	31						D	28							D	28
D	29	64						D	29							D	29
D	30	100						D	30							D	30
D	31	65						D	31							D	31
D	32	81						D	32							D	32
D	33							D	33							D	33
D	34	31						D	34							D	34
D	35							D	35							D	35
D	36							D	36							D	36
D	37							D	37							D	37
D	38	3						D	38							D	38
D	39		100					D	39							D	39
D	40			18				D	40		7					D	40		2
D	41		130					D	41		30					D	41
D	42		85					D	42							D	42				2
D	43		230					D	43							D	43		35
D	44							D	44							D	44
D	45			32				D	45							D	45
D	46			35				D	46				45			D	46
D	47			22				D	47							D	47				2
D	48			6				D	48				35			D	48		120
D	49		3	3				D	49							D	49
D	50	31						D	50							D	50
D	51	58						D	51							D	51
D	52							D	52							D	52
D	53	21						D	53							D	53
D	54	75						D	54							D	54
D	55	90						D	55							D	55
D	56	115						D	56							D	56
D	57	90						D	57							D	57
D	58				2			D	58							D	58
D	59	2						D	59							D	59				1
D	60	52						D	60							D	60
D	61	59						D	61							D	61
E	1							E	1							E	1
E	2			2				E	2							E	2
E	3							E	3							E	3
E	4	19						E	4							E	4
E	5		18					E	5							E	5
E	6	12						E	6							E	6		4
E	7	1						E	7							E	7
E	8							E	8							E	8
E	9	45						E	9							E	9		42
E	10	80						E	10							E	10
E	11							E	11							E	11
E	12	17						E	12							E	12
E	13	95						E	13							E	13
E	14	70						E	14							E	14
E	15							E	15							E	15
E	16	110						E	16							E	16
E	17	110						E	17							E	17
E	18	32						E	18							E	18
E	19	67						E	19							E	19
E	20	70						E	20							E	20
E	21	80						E	21							E	21
E	22	2						E	22							E	22		4
E	23							E	23							E	23
E	24							E	24							E	24
E	25							E	25							E	25
E	26	2						E	26							E	26
E	27							E	27							E	27
E	28	11						E	28							E	28
E	29	11						E	29							E	29
E	30	70						E	30							E	30
E	31	90						E	31							E	31
E	32	70						E	32							E	32
E	33							E	33							E	33
E	34	55						E	34							E	34
E	35							E	35							E	35
E	36							E	36							E	36
E	37							E	37							E	37
E	38							E	38							E	38
E	39		45					E	39							E	39
E	40							E	40							E	40		11
E	41							E	41							E	41
E	42		180					E	42							E	42
E	43		100					E	43		17					E	43
E	44							E	44		45					E	44
E	45		20					E	45							E	45
E	46		58					E	46		75					E	46				62
E	47	80						E	47							E	47
E	48				70			E	48							E	48
E	49	57						E	49							E	49
E	50			20				E	50							E	50
E	51	100						E	51							E	51
E	52	42						E	52							E	52
E	53	13						E	53							E	53
E	54	28						E	54							E	54
E	55	100						E	55							E	55
E	56	36						E	56							E	56
E	57	80						E	57							E	57
E	58							E	58							E	58
E	59	48						E	59							E	59
E	60	35						E	60							E	60
E	61	90						E	61							E	61
F	1							F	1							F	1
F	2							F	2							F	2
F	3							F	3			2				F	3
F	4							F	4							F	4
F	5	43						F	5							F	5
F	6							F	6							F	6		1
F	7							F	7							F	7
F	8							F	8							F	8
F	9	42						F	9							F	9
F	10	37						F	10							F	10
F	11							F	11							F	11
F	12	22						F	12							F	12
F	13	100						F	13							F	13
F	14							F	14							F	14
F	15	100						F	15							F	15
F	16	170		12				F	16							F	16
F	17	100						F	17							F	17
F	18	20						F	18							F	18
F	19							F	19							F	19
F	20	100						F	20							F	20		3
F	21	75						F	21							F	21		15
F	22	38						F	22							F	22		1
F	23							F	23							F	23
F	24							F	24							F	24
F	25							F	25							F	25
F	26							F	26							F	26
F	27	60						F	27							F	27
F	28	70						F	28							F	28
F	29	48						F	29							F	29
F	30	35						F	30							F	30
F	31	80						F	31							F	31
F	32	90						F	32							F	32
F	33	58						F	33							F	33
F	34	23						F	34							F	34
F	35							F	35							F	35
F	36							F	36							F	36
F	37							F	37							F	37
F	38							F	38							F	38
F	39				2			F	39							F	39
F	40				50			F	40		12					F	40
F	41							F	41							F	41
F	42	20						F	42			9				F	42
F	43							F	43							F	43		10
F	44				18			F	44		40					F	44		62
F	45				150			F	45							F	45			4
F	46		55					F	46							F	46			28
F	47			5				F	47							F	47
F	48			1				F	48			14				F	48		10	2
F	49							F	49							F	49
F	50	25						F	50							F	50
F	51	32						F	51							F	51
F	52	55						F	52							F	52
F	53	22						F	53							F	53
F	54	50						F	54							F	54
F	55	100						F	55							F	55
F	56	80						F	56							F	56
F	57	80						F	57							F	57
F	58							F	58							F	58
F	59	45						F	59							F	59
F	60	23						F	60							F	60
F	61	60						F	61							F	61

## Sheet: Figure 8
Figure 8A	Proportions of baits trapping different ants
				S. invicta	M. chinense	N. bourbonica	Other native ants
	Number of baits		Before contorl	265	21	17	13
			2 wk after contorl	0	32	20	4
			5 wk after control	0	49	13	9
	Proportion of baits		Before contorl (3 Sep. 2021)	73.6111	5.83333	4.72222	3.61111
			2 wk after contorl (18 Sep. 2021)	0	8.88889	5.55556	1.11111
			5 wk after control (9 Oct. 2021)	0	13.6111	3.61111	2.5
Figure 8B	The average number of ants per bait
	Before contorl			2wk after control			5 wk after control
	M. chinense	N. bourbonica	Other ants	M. chinense	N. bourbonica	Other ants	M. chinense	N. bourbonica	Other ants
	230	35	170	4	1	85	1	1	62
	180	32	150	4	1	45	1	1	14
	130	22	72	4	1	35	1	2	13
	110	20	70	5	2	3	2	2	6
	100	18	70	7	2		2	2	3
	100	13	50	7	2		2	2	2
	85	12	18	7	2		2	3	2
	58	6	9	7	2		2	4	1
	55	5	2	9	2		3	4	1
	55	4	2	12	3		3	4
	45	3	2	12	3		4	4
	20	3	2	17	5		4	12
	18	2	2	18	5		4	28
	15	1		20	7		4
	7	1		21	9		5
	7	1		27	9		5
	5	1		28	12		5
	5			30	14		5
	3			30	17		7
	3			32	18		7
	2			37			7
				40			9
				45			10
				65			10
				75			11
				90			15
				95			15
				110			25
				110			35
				200			35
				225			35
				250			40
							42
							45
							45
							62
							80
							82
							85
							90
							100
							100
							110
							120
							130
							150
							150
							150
							230
							250
mean	58.7143	10.5294	47.6154	51.3438	5.85	42	46.74	5.30769	11.5556
SE	13.9462	2.70364	15.9798	11.5076	1.22962	16.9017	8.62553	2.04559	6.52157
Statistics method	Tukey’s test
